# Supplementary material for: Comparable Metabolic and Histopathological Observations of Enzymatic and Non-Enzymatic Thai Shallot Extracts in High-Fat Diet-Induced Obese Mice
Source: Biology (Basel). 2026 Jun 24;15(13):995. doi: 10.3390/biology15130995 (PMC13360308; doi:10.3390/biology15130995)
Supplement: Supplementary file 1 [file biology-15-00995-s001.zip]

Archive with 1 entries (1 files):
- biology-4364280-supplementary.pdf
